# Supplementary material for: The level of performance stabilization influences motor adaptation on an isometric force control task
Source: PLoS One. 2017 Oct 26;12(10):e0185939. doi: 10.1371/journal.pone.0185939 (PMC5657626; doi:10.1371/journal.pone.0185939)
Supplement: S1 Fig — (XLSX) [file pone.0185939.s001.xlsx]

## Sheet: SSG
Pre P1												SSG
	1	2	3	4	5	6	7	8	9	Média	RMS_Biceps
1	0.3874	0.347	0.3291	0.3133	0.351	0.3028	0.3825	0.2654	0.309	0.331944
2	0.2379	0.2548	0.2681	0.2348	0.3176	0.3057	0.254	0.2882	0.303	0.273789
3	0.4258	0.4567	0.4199	0.4266	0.4688	0.4805	0.4922	0.512	0.4983	0.464533
4	0.4069	0.3625	0.4794	0.3844	0.4509	0.4923	0.4235	0.4335	0.3871	0.4245
P1
1	0.3074	0.5582	0.6849	0.6287	0.6089	0.5032	0.7374	0.6981	0.6279	0.594967
2	0.339	0.3441	0.3629	0.3732	0.3801	0.4444	0.4166	0.5055	0.5005	0.407367
3	0.2828	0.5783	0.8294	0.7013	0.5885	0.5695	0.8218	0.7106	0.6512	0.637044
4	0.6939	0.7227	0.6399	0.7566	0.66	0.6687	0.7276	0.7724	0.594	0.692867
Pós P1
1	0.2956	0.3171	0.3236	0.3014	0.3525	0.2251	0.4491	0.2957	0.3315	0.321289
2	0.23	0.2644	0.2315	0.2286	0.3036	0.2707	0.2488	0.2844	0.2891	0.261233
3	0.277	0.41	0.4242	0.3965	0.467	0.474	0.476	0.4277	0.4483	0.4223
4	0.4187	0.3497	0.4434	0.4489	0.4185	0.4116	0.4285	0.4555	0.418	0.421422
Pre P1												SSG
	1	2	3	4	5	6	7	8	9	Média	co-contraction
1	0.3874	0.347	0.3291	0.3133	0.351	0.3028	0.3825	0.2654	0.309	0.331944
2	0.2379	0.2548	0.2681	0.2348	0.3176	0.3057	0.254	0.2882	0.303	0.273789
3	0.4258	0.4567	0.4199	0.4266	0.4688	0.4805	0.4922	0.512	0.4983	0.464533
4	0.4069	0.3625	0.4794	0.3844	0.4509	0.4923	0.4235	0.4335	0.3871	0.4245
P1
1	0.3074	0.5582	0.6849	0.6287	0.6089	0.5032	0.7374	0.6981	0.6279	0.594967
2	0.339	0.3441	0.3629	0.3732	0.3801	0.4444	0.4166	0.5055	0.5005	0.407367
3	0.2828	0.5783	0.8294	0.7013	0.5885	0.5695	0.8218	0.7106	0.6512	0.637044
4	0.6939	0.7227	0.6399	0.7566	0.66	0.6687	0.7276	0.7724	0.594	0.692867
Pós P1
1	0.2956	0.3171	0.3236	0.3014	0.3525	0.2251	0.4491	0.2957	0.3315	0.321289
2	0.23	0.2644	0.2315	0.2286	0.3036	0.2707	0.2488	0.2844	0.2891	0.261233
3	0.277	0.41	0.4242	0.3965	0.467	0.474	0.476	0.4277	0.4483	0.4223
4	0.4187	0.3497	0.4434	0.4489	0.4185	0.4116	0.4285	0.4555	0.418	0.421422
Pre P1												SSG
	1	2	3	4	5	6	7	8	9		Triceps
1	0.21	0.2022	0.2168	0.2049	0.2663	0.2281	0.2118	0.2579	0.2635
2	0.0539	0.0753	0.0851	0.0845	0.0843	0.1175	0.1109	0.1088	0.1105
3	0.0811	0.0694	0.0760	0.1868	0.1068	0.0926	0.0852	0.1091	0.1002
4	0.1147	0.1562	0.1008	0.097	0.1224	0.1199	0.1247	0.1504	0.129
P1
1	0.1725	0.28	0.3663	0.3293	0.3891	0.3332	0.3927	0.3477	0.3534
2	0.0773	0.0892	0.0913	0.0835	0.1036	0.1273	0.1185	0.122	0.1242
3	0.0682	0.0865	0.1112	0.1027	0.1182	0.1056	0.1398	0.1376	0.1249
4	0.1666	0.186	0.1744	0.1583	0.159	0.1579	0.1868	0.2196	0.242
Pós P1
1	0.1758	0.2	0.2625	0.2408	0.2396	0.2527	0.2316	0.2547	0.2819
2	0.0526	0.0559	0.0721	0.0559	0.0784	0.1119	0.1124	0.1021	0.1104
3	0.0666	0.0624	0.0814	0.0638	0.0921	0.0923	0.1004	0.0958	0.099
4	0.1019	0.1085	0.0926	0.0955	0.1198	0.1248	0.1192	0.1533	0.1551
Pre P1												SSG
	1	2	3	4	5	6	7	8	9		RMSE
1	2.6698	3.5515	3.701	3.9933	4.1592	3.9565	3.9897	4.0664	4.079	3.79627
2	3.801	14.1051	12.6281	11.6996	10.2711	8.7167	8.4955	7.7688	7.6219	9.45642
3	4.7669	7.038	6.6498	6.2898	5.9653	5.7565	5.7227	5.6188	5.5678	5.93062
4	5.2525	5.8313	5.7325	5.8416	5.3655	6.5	6.3525	6.1189	6.0389	5.89263
P1
1	26.661	32.4472	32.1024	32.0333	32.0809	32.1942	32.1129	31.8618	31.7998	31.4771
2	29.1469	35.4793	34.2755	33.6407	32.538	31.5764	31.3181	30.8057	30.6663	32.1608
3	31.4586	33.1025	35.7887	35.5246	35.3067	35.1347	35.0816	35.018	34.9598	34.5972
4	30.2698	33.149	32.9084	32.6612	32.1719	35.5374	35.4229	35.3495	35.252	33.6358
Pós P1
1	2.4605	3.9942	4.2432	4.3967	4.3257	4.0898	4.1786	4.1572	4.2328	4.00874
2	24.0765	13.7069	12.4571	11.5509	10.1893	8.7243	8.5045	7.7751	7.6516	11.6262
3	5.9033	7.0379	6.5509	6.2642	5.9147	5.8088	5.713	5.6075	5.5603	6.04007
4	6.3025	6.1062	5.8873	5.9117	5.3997	6.5273	6.4341	6.1612	6.0611	6.0879

## Sheet: SG
Pre P1												SG
	1	2	3	4	5	6	7	8	9	Média	RMS_Biceps
1	0.33	0.3	0.46	0.54	0.5	0.75	0.51	0.52	0.33	0.471111
2	0.95	1.04	0.69	0.61	1.42	0.95	1.36	1.11	1.19	1.03556
3	0.52	0.5	0.69	0.53	0.62	0.62	0.5	0.74	0.73	0.605556
4	0.93	0.57	0.54	0.77	0.93	0.77	0.92	0.87	0.98	0.808889
P1
1	0.65	0.76	0.78	0.86	0.98	1.31	0.85	0.77	1.05	0.89
2	1.26	1.5	1.09	1.33	1.63	1.36	1.72	1.54	1.64	1.45222
3	0.89	1.16	1.16	1.01	1.13	1.19	1.11	1.41	1.09	1.12778
4	0.95	1.02	1.08	1.1	1.19	1.2	1.4	1.32	1.25	1.16778
Pós P1
1	0.29	0.33	0.49	0.56	0.43	0.3	0.44	0.5	0.55	0.432222
2	0.57	0.82	1.09	0.76	1.3	1.14	1.52	0.88	0.97	1.00556
3	0.62	0.38	0.43	0.48	0.72	0.77	0.5	0.64	0.78	0.591111
4	0.95	0.55	0.54	0.62	0.82	1.08	0.95	1.02	1.09	0.846667
Pre P1												SG
	1	2	3	4	5	6	7	8	9	Média	co-contraction
1	0.33	0.3	0.46	0.54	0.5	0.75	0.51	0.52	0.33	0.471111
2	0.95	1.04	0.69	0.61	1.42	0.95	1.36	1.11	1.19	1.03556
3	0.52	0.5	0.69	0.53	0.62	0.62	0.5	0.74	0.73	0.605556
4	0.93	0.57	0.54	0.77	0.93	0.77	0.92	0.87	0.98	0.808889
P1
1	0.65	0.76	0.78	0.86	0.98	1.31	0.85	0.77	1.05	0.89
2	1.26	1.5	1.09	1.33	1.63	1.36	1.72	1.54	1.64	1.45222
3	0.89	1.16	1.16	1.01	1.13	1.19	1.11	1.41	1.09	1.12778
4	0.95	1.02	1.08	1.1	1.19	1.2	1.4	1.32	1.25	1.16778
Pós P1
1	0.29	0.33	0.49	0.56	0.43	0.3	0.44	0.5	0.55	0.432222
2	0.57	0.82	1.09	0.76	1.3	1.14	1.52	0.88	0.97	1.00556
3	0.62	0.38	0.43	0.48	0.72	0.77	0.5	0.64	0.78	0.591111
4	0.95	0.55	0.54	0.62	0.82	1.08	0.95	1.02	1.09	0.846667
Pre P1												SG
	1	2	3	4	5	6	7	8	9	Média	Triceps
1	0.1812	0.1534	0.2264	0.179	0.1942	0.2146	0.2614	0.2405	0.2892	0.215544
2	0.1707	0.188	0.15	0.1659	0.248	0.1787	0.242	0.2376	0.2436	0.202722
3	0.1084	0.0898	0.0874	0.0923	0.1062	0.0962	0.105	0.118	0.1158	0.102122
4	0.1734	0.1258	0.1715	0.1679	0.1615	0.1679	0.1804	0.1948	0.1811	0.169367
P1
1	0.3558	0.2942	0.3645	0.3351	0.3275	0.3691	0.4454	0.3527	0.4232	0.363056
2	0.2684	0.3006	0.2723	0.3483	0.3927	0.3245	0.3864	0.4571	0.4032	0.350389
3	0.1712	0.1825	0.176	0.2037	0.2557	0.2457	0.2234	0.2593	0.1583	0.208422
4	0.2076	0.1914	0.2533	0.218	0.2605	0.2475	0.3194	0.2729	0.2753	0.249544
Pós P1
1	0.2032	0.1445	0.1796	0.1701	0.2189	0.212	0.2471	0.2794	0.2543	0.212122
2	0.1408	0.1735	0.1834	0.1663	0.2628	0.1778	0.2522	0.2165	0.2118	0.198344
3	0.0893	0.0991	0.0901	0.0958	0.1019	0.1071	0.1228	0.0994	0.1029	0.100933
4	0.1666	0.1383	0.1519	0.1335	0.1571	0.1675	0.1832	0.1795	0.1809	0.162056
Pre P1												SG
	1	2	3	4	5	6	7	8	9	Média	RMSE
1	9.4629	9.2291	8.8597	8.5524	8.0521	7.4134	7.3131	7.217	7.0793	8.131
2	23.7741	10.4174	9.691	9.0246	8.108	8.0609	7.8155	7.318	7.2016	10.1568
3	4.4727	5.3149	5.1379	5.0756	5.1492	4.9511	4.9249	4.8589	4.9054	4.97673
4	5.6995	6.0782	5.8203	5.5056	5.275	4.9258	4.8546	4.7583	4.7059	5.29147
P1
1	33.9916	33.2777	32.8434	32.5137	32.0123	31.4355	31.2533	34.6479	34.4021	32.9308
2	40.4841	33.2532	32.651	31.7898	31.2043	30.9611	30.6526	30.2921	30.1999	32.3876
3	29.0166	29.9755	29.5779	29.4491	29.1722	29.2692	29.2463	29.3225	29.2981	29.3697
4	30.6469	30.6906	30.1414	29.5844	38.1415	37.8825	37.7685	37.6426	37.556	34.4505
Pós P1
1	10.2065	9.3961	8.9598	8.6211	8.1018	7.4882	7.3478	7.2186	7.1107	8.27229
2	18.819	10.2664	9.5874	8.9583	8.0668	8.0433	7.8008	7.3274	7.2404	9.56776
3	4.7586	5.5234	5.3404	5.2423	5.2404	5.0388	4.9985	4.9888	4.9336	5.11831
4	5.2407	6.166	5.8683	5.601	5.3492	4.9863	4.9292	4.7993	4.7488	5.29876
